# Supplementary material for: Comprehensive Phytohormone Profiling of Kohlrabi during In Vitro Growth and Regeneration: The Interplay with Cytokinin and Sucrose
Source: Life (Basel). 2022 Oct 12;12(10):1585. doi: 10.3390/life12101585 (PMC9604816; doi:10.3390/life12101585)
Supplement: Supplementary file 1 [file life-12-01585-s001.zip]

Archive with 1 entries (1 files):
- life-1941133-supplementary.pdf
